# Supplementary material for: Transferrin receptor regulates malignancies and the stemness of hepatocellular carcinoma-derived cancer stem-like cells by affecting iron accumulation
Source: PLoS One. 2020 Dec 22;15(12):e0243812. doi: 10.1371/journal.pone.0243812 (PMC7755206; doi:10.1371/journal.pone.0243812)
Supplement: S1 File — (ZIP) [file pone.0243812.s001.zip]

Archive with 57 entries (49 files):
- supporting information/
- supporting information/figure 1d. LHIC.jpg
- supporting information/figure 1d. LIVER.jpg
- supporting information/figure 2a-1.jpg
- supporting information/figure 2a-2.jpg
- supporting information/figure 2b actin.jpg
- supporting information/figure 2b.jpg
- supporting information/figure 2c, original blots.jpg
- supporting information/figure 3a Huh-7/
- supporting information/figure 3a Huh-7/1.jpg
- supporting information/figure 3a Huh-7/2.jpg
- supporting information/figure 3a Huh-7/3.jpg
- supporting information/figure 3a SK-HEP-1/
- supporting information/figure 3a SK-HEP-1/1.jpg
- supporting information/figure 3a SK-HEP-1/2.jpg
- supporting information/figure 3a SK-HEP-1/3.jpg
- supporting information/figure 3b-1.jpg
- supporting information/figure 3b-2.jpg
- supporting information/figure 3d-1.jpg
- supporting information/figure 3d-2.jpg
- supporting information/figure 3d-3.jpg
- supporting information/figure 3d-4.jpg
- supporting information/figure 3e-1.jpg
- supporting information/figure 3e-2.jpg
- supporting information/figure 3e-3.jpg
- supporting information/figure 3e-4.jpg
- supporting information/figure 4c-1.jpg
- supporting information/figure 4c-2.jpg
- supporting information/figure 4c-3.jpg
- supporting information/figure 4c-4.jpg
- supporting information/figure 5a/
- supporting information/figure 5a/LEFT PANEL/
- supporting information/figure 5a/LEFT PANEL/40▒╢-1.jpg
- supporting information/figure 5a/LEFT PANEL/40▒╢-2.jpg
- supporting information/figure 5a/LEFT PANEL/40▒╢-3.jpg
- supporting information/figure 5a/LEFT PANEL/40▒╢-4.jpg
- supporting information/figure 5a/LEFT PANEL/untitled004.jpg
- supporting information/figure 5a/LEFT PANEL/untitled007.jpg
- supporting information/figure 5a/RIGHT PANEL/
- supporting information/figure 5a/RIGHT PANEL/55.jpg
- supporting information/figure 5a/RIGHT PANEL/66.jpg
- supporting information/figure 5a/RIGHT PANEL/untitled001.jpg
- supporting information/figure 5a/RIGHT PANEL/untitled007.jpg
- supporting information/figure 5a/RIGHT PANEL/untitled009.jpg
- supporting information/figure 5a/RIGHT PANEL/untitled010.jpg
- supporting information/figure 7a/
- supporting information/figure 7a/1.jpg
- supporting information/figure 7a/2.jpg
- supporting information/figure 7a/3.jpg
- supporting information/figure 7a/4.jpg
- supporting information/figure 7a/5.jpg
- supporting information/figure 7a/6.jpg
- supporting information/figure 7a/7.jpg
- supporting information/figure 7a/8.jpg
- supporting information/figure 7b/
- supporting information/figure 7b/SK-HEP-1 CSCs.jpg
- supporting information/figure 7b/huh-7 CSCs.jpg
